# Supplementary material for: Agricultural land-uses consistently exacerbate infectious disease risks in Southeast Asia
Source: Nat Commun. 2019 Sep 20;10:4299. doi: 10.1038/s41467-019-12333-z (PMC6754503; doi:10.1038/s41467-019-12333-z)
Supplement: Supplementary file 5 — Supplementary Data 1 [file 41467_2019_12333_MOESM5_ESM.csv]

Author	Year	Rural/Urban	Children in population?	Gender breakdown	Country	Sampling type	Outcome measurement	Study Type	Study Quality	Exposure	Comparator	Disease	caseexpyes	caseexpno	controlexpyes	controlexpno	log odds ratio	sampling variance	Bacterial	Parasite	Virus	Vector-Borne	Zoonotic	Regional meta-analysis	Exposure_based_subgroups	Disease based subgroups
Chaiputcha et al	2015	Urban	Yes	Majority Male	Thailand	Random	Laboratory based test	Cross sectional	Fair	Agriculture	No agriculture	Opisthorchis Viverrini	17	56	2	30	1.5159	0.61	No	Yes	No	No	Yes	Y	Y	Y
Chan et al	2008	Rural	No data	No data	Malaysia	Purposive	Laboratory based test	Cross sectional	Poor	Agriculture	No agriculture	Toxoplasmosis gondii	127	133	189	250	0.2336	0.0247	No	Yes	No	No	Yes	Y	Y	Y
Chudthaisong et al	2015	Rural	Yes	Equal	Thailand	Random	Laboratory based test	Case control	Fair	Agriculture	No agriculture	Opisthorchis Viverrini	107	198	10	36	0.6655	0.1422	No	Yes	No	No	Yes	Y	Y	Y
Dao et al	2016	Rural	Yes	Equal	Vietnam	Random	Laboratory based test	Cross sectional	Fair	Agriculture	No agriculture	Opisthorchis Viverrini	27	207	2	18	0.1603	0.5974	No	Yes	No	No	Yes	Y	Y	Y
Erhart et al	2005	Rural	Yes	Equal	Vietnam	Random	Laboratory based test	Cross sectional	Good	Agriculture	No agriculture	Malaria	1245	2176	65	376	0.4216	0.0124	No	Yes	No	Yes	No	Y	Y	Y
Fuhrimann et al	2016	Urban	Yes	Majority Female	Vietnam	Random	Laboratory based test	Cross sectional	Good	Agriculture	No agriculture	Hookworm	43	15	239	384	1.5273	0.0967	No	Yes	No	No	No			Y
Fuhrimann et al	2016	Urban	Yes	Majority Female	Vietnam	Random	Laboratory based test	Cross sectional	Good	Agriculture	No agriculture	Intestinal parasite	56	37	226	362	0.8855	0.0521	No	Yes	No	No	No	Y	Y
Fuhrimann et al	2016	Urban	Yes	Majority Female	Vietnam	Random	Laboratory based test	Cross sectional	Good	Agriculture	No agriculture	T. Trichiura	11	20	271	379	-0.2624	0.1472	No	Yes	No	No	No			Y
Fuhrimann et al	2016	Urban	Yes	Majority Female	Vietnam	Random	Laboratory based test	Cross sectional	Good	Agriculture	No agriculture	A. lumbricoides	0	4	282	395	-1.8608	2.2283	No	Yes	No	No	No			Y
Fuhrimann et al	2016	Urban	Yes	Majority Female	Vietnam	Random	Laboratory based test	Cross sectional	Good	Agriculture	No agriculture	Giardia intestinalis	2	2	280	397	0.3491	1.0061	No	Yes	No	No	No			Y
Fuhrimann et al	2016	Urban	Yes	Majority Female	Vietnam	Random	Laboratory based test	Cross sectional	Good	Agriculture	No agriculture	Entamoeba coli	3	2	279	397	0.7582	0.8394	No	Yes	No	No	No
Fuhrimann et al	2016	Urban	Yes	Majority Female	Vietnam	Random	Laboratory based test	Cross sectional	Good	Agriculture	No agriculture	Entamoeba histolytica/E. dispar	0	0	282	399	0.3465	4.006	No	Yes	No	No	No			Y
Fuhrimann et al	2016	Urban	Yes	Majority Female	Vietnam	Random	Laboratory based test	Cross sectional	Good	Agriculture	No agriculture	Balantidium coli	1	1	281	398	0.3481	2.0061	No	Yes	No	No	Yes
Fuhrimann et al	2016	Urban	Yes	Majority Female	Vietnam	Random	Laboratory based test	Cross sectional	Good	Agriculture	No agriculture	Intestinal parasite	56	37	226	362	0.8855	0.0521	No	Yes	No	No	No
Grigg et al	2017	Rural	Yes	Majority Male	Malaysia	Random	Laboratory based test	Case control	Good	Agriculture	No agriculture	Plasmodium Knowlesi	64	89	165	591	0.9461	0.0346	No	Yes	No	Yes	Yes	Y	Y	Y
Grigg et al	2017	Rural	Yes	Majority Male	Malaysia	Random	Laboratory based test	Case control	Good	Oil Palm Plantation	No palm oil plantation	Plasmodium Knowlesi	25	27	203	651	1.0883	0.0835	No	Yes	No	Yes	Yes		Y
Grigg et al	2017	Rural	Yes	Majority Male	Malaysia	Random	Laboratory based test	Case control	Good	Rice Paddy	no rice paddy	Plasmodium Knowlesi	7	34	221	649	-0.5032	0.1783	No	Yes	No	Yes	Yes		Y
Hinjoy et al	2012	Rural	Yes	Equal	Thailand	Random	Laboratory based test	Cross sectional	Fair	Pig Exposure	no pig farming	Hepatitis E	39	79	132	263	-0.0165	0.0497	No	No	Yes	No	Yes	Y	Y
Huong et al	2015	Rural	Yes	Majority Male	Vietnam	Purposive	Laboratory based test	Case control	Fair	Agriculture	No agriculture	Streptococcus Suis	47	32	68	115	0.9098	0.0759	Yes	No	No	No	Yes	Y	Y
Huong et al	2015	Rural	Yes	Majority Male	Vietnam	Purposive	Laboratory based test	Case control	Fair	Pig Exposure	no pig farming	Streptococcus Suis	11	32	0	115	4.4035	2.1264	Yes	No	No	No	Yes		Y
Kaewpitoon et al	2012	Rural	No	Majority Female	Thailand	Random	Laboratory based test	Cross sectional	Fair	Agriculture	No agriculture	Opisthorchis Viverrini	30	3	164	139	2.1372	0.38	No	Yes	No	No	Yes
Kaewpitoon et al	2015	Rural	Yes	Equal	Thailand	Random	Laboratory based test	Cross sectional	Fair	Agriculture	No agriculture	Opisthorchis Viverrini	27	6	230	247	1.5754	0.2121	No	Yes	No	No	Yes
Kaewpitoon et al	2016	Rural	No	Majority Female	Thailand	Random	Laboratory based test	Cross sectional	Fair	Agriculture	No agriculture	Opisthorchis Viverrini	16	0	849	53	0.7315	2.0805	No	Yes	No	No	Yes	Y	Y	Y
Kawaguchi et al	2008	Rural	Yes	Equal	Lao PDR	Random	Laboratory based test	Cross sectional	Fair	Rice Paddy	no rice paddy	Leptospirosis	86	11	280	29	-0.211	0.1406	Yes	No	No	Yes	Yes	Y	Y	Y
Kawaguchi et al	2008	Rural	Yes	Equal	Lao PDR	Random	Laboratory based test	Cross sectional	Fair	Livestock Farming	no livestock farming	Leptospirosis	9	88	30	309	0.052	0.159	Yes	No	No	Yes	Yes		Y
Kho et al	2017	Rural	No	Equal	Malaysia	Random	Laboratory based test	Cross sectional	Fair	Livestock Farming	no livestock farming	Ricketsia Conorii	12	2	75	59	1.5518	0.6136	Yes	No	No	Yes	Yes	Y		Y
Kho et al	2017	Rural	No	Equal	Vietnam	Random	Laboratory based test	Cross sectional	Fair	Livestock Farming	no livestock farming	Ricketsia felis	14	0	73	61	3.189	2.0988	Yes	No	No	Yes	Yes		Y	Y
Manin et al	2016	Rural	Yes	Majority Male	Malaysia	Random	Laboratory based test	Case control	Good	Agriculture	No agriculture	Plasmodium Knowlesi	22	4	16	9	1.1294	0.4691	No	Yes	No	Yes	Yes
Manin et al	2016	Rural	Yes	Majority Male	Malaysia	Random	Laboratory based test	Case control	Good	Rubber Plantation	no rubber plantation	Plasmodium Knowlesi	13	4	6	9	1.5841	0.6047	No	Yes	No	Yes	Yes		Y
Manin et al	2016	Rural	Yes	Majority Male	Malaysia	Random	Laboratory based test	Case control	Good	Oil Palm Plantation	no palm oil plantation	Plasmodium Knowlesi	5	4	2	9	1.7272	1.0611	No	Yes	No	Yes	Yes
Ngoc dinh et al	2006	National study	Yes	Equal	Vietnam	Purposive	Laboratory based test	Case control	Fair	Poultry Exposure	no poultry farming	H5N1	18	10	52	54	0.6255	0.1933	No	No	Yes	Yes	Yes	Y	Y	Y
Ngoc dinh et al	2006	National level data	Yes	Equal	Vietnam	Purposive	Laboratory based test	Case control	Fair	Pig Exposure	no pig farming	H5N1	15	13	48	58	0.3323	0.1817	No	No	Yes	Yes	Yes
Ngoc dinh et al	2006	National level data	Yes	Equal	Vietnam	Purposive	Laboratory based test	Case control	Fair	Bovine Exposure	no buffalo farming	H5N1	1	27	1	107	1.377	2.0464	No	No	Yes	Yes	Yes
Ngoc dinh et al	2006	National level data	Yes	Equal	Vietnam	Purposive	Laboratory based test	Case control	Fair	Bovine Exposure	no cow farming	H5N1	5	23	14	92	0.3567	0.3258	No	No	Yes	Yes	Yes
Nguyen et al	2006	National level data	No	Majority Female	Vietnam	Random	Laboratory based test	Cross sectional	Fair	Agriculture	No agriculture	Hookworm	885	1146	1285	3458	0.7315	0.0031	No	Yes	No	No	No	Y	Y	Y
Nguyen et al	2006	National level data	No	Majority Female	Vietnam	Random	Laboratory based test	Cross sectional	Fair	Agriculture	No agriculture	A. lumbricoides	1400	1938	770	2666	0.9168	0.0029	No	Yes	No	No	No			Y
Nguyen et al	2006	National level data	No	Majority Female	Vietnam	Random	Laboratory based test	Cross sectional	Fair	Agriculture	No agriculture	T. Trichiura	653	1064	1517	3540	0.3592	0.0034	No	Yes	No	No	No			Y
Ong et al	2016	Rural	Yes	Equal	Thailand	Random	Laboratory based test	Cross sectional	Good	Agriculture	No agriculture	Opisthorchis Viverrini	0	0	0	0	-0.820980552	0.084252912	No	Yes	No	No	Yes	Y	Y	Y
Parashar et al	2000	Rural	Yes	Majority Male	Malaysia	Random	Laboratory based test	Case control	Fair	Pig Exposure	no pig farming	Nipah Virus	40	8	71	38	0.9843	0.1904	No	No	Yes	Yes	Yes	Y	Y	Y
Pattasin et al	2012	Rural	No	Equal	Thailand	Random	Clinical diagnosis	Cross sectional	Poor	Rubber Plantation	no rubber plantation	Malaria	0	0	0	0	0.832909123	0.168568461	No	Yes	No	Yes	No	Y	Y	Y
Pham Duc et al	2011	Rural	Yes	Equal	Vietnam	Random	Laboratory based test	Case control	Good	Agriculture	No agriculture	Entamoeba histolytica	30	16	93	45	-0.0973	0.1288	No	Yes	No	No	No	Y		Y
Pham Duc et al	2013	Rural	Yes	Equal	Vietnam	Random	Laboratory based test	Cross sectional	Fair	Agriculture	No agriculture	A. lumbricoides	202	138	501	584	0.5343	0.0159	No	Yes	No	No	No	Y		Y
Pham Duc et al	2013	Rural	Yes	Equal	Vietnam	Random	Laboratory based test	Cross sectional	Fair	Agriculture	No agriculture	T. Trichiura	302	271	401	451	0.2258	0.0117	No	Yes	No	No	No			Y
Pham Duc et al	2013	Rural	Yes	Equal	Vietnam	Random	Laboratory based test	Cross sectional	Fair	Agriculture	No agriculture	Any Helminth	364	304	339	418	0.3896	0.0114	No	Yes	No	No	No	Y
Pham Duc et al	2014	Rural	Yes	Majority Female	Vietnam	Random	Clinical diagnosis	Case control	Fair	Agriculture	No agriculture	Intestinal Enteric Disease	187	45	174	58	0.3258	0.0506	No	No	No	No	No	Y	Y
Rangsin et al	2009	Rural	Yes	Equal	Thailand	Purposive	Laboratory based test	Cross sectional	Fair	Agriculture	No agriculture	Opisthorchis Viverrini	59	105	24	89	0.7342	0.0794	No	Yes	No	No	Yes	Y	Y	Y
Ridzuan et al	2016	Rural	No	Majority Male	Malaysia	Purposive	Laboratory based test	Cross sectional	Good	Bovine Exposure	no cow farming	Leptospirosis	0	0	0	0	1.615419984	0.07674818	Yes	No	No	Yes	Yes	Y	Y	Y
Ridzuan et al	2016	Rural	No	Majority Male	Malaysia	Purposive	Laboratory based test	Cross sectional	Good	Bovine Exposure	no buffalo farming	Leptospirosis	0	0	0	0	0.148420005	0.063055335	Yes	No	No	Yes	Yes
Ridzuan et al	2016	Rural	No	Majority Male	Malaysia	Purposive	Laboratory based test	Cross sectional	Good	Caprine Exposure	no goat farming	Leptospirosis	0	0	0	0	-0.105360516	0.05589389	Yes	No	No	Yes	Yes
Ridzuan et al	2016	Rural	No	Majority Male	Malaysia	Purposive	Laboratory based test	Cross sectional	Good	Pig Exposure	no pig farming	Leptospirosis	0	0	0	0	-0.083381609	0.150750664	Yes	No	No	Yes	Yes
Ross et al	2016	Rural	Yes	Equal	Philippines	Purposive	Laboratory based test	Cross sectional	Fair	Agriculture	No agriculture	Any Helminth	962	1545	160	507	0.6796	0.0099	No	Yes	No	No	No	Y	Y
Rukmanee et al	2008	Rural	Yes	Equal	Thailand	Purposive	Laboratory based test	Cross sectional	Fair	Agriculture	No agriculture	A. lumbricoides	79	124	846	904	-0.3845	0.023	No	Yes	No	No	No			Y
Rukmanee et al	2008	Rural	Yes	Equal	Thailand	Purposive	Laboratory based test	Cross sectional	Fair	Agriculture	No agriculture	T. Trichiura	157	120	768	908	0.4362	0.0171	No	Yes	No	No	No			Y
Rukmanee et al	2008	Rural	Yes	Equal	Thailand	Purposive	Laboratory based test	Cross sectional	Fair	Agriculture	No agriculture	Hookworm	436	326	489	702	0.6523	0.0088	No	Yes	No	No	No	Y	Y	Y
Rukmanee et al	2008	Rural	Yes	Equal	Thailand	Purposive	Laboratory based test	Cross sectional	Fair	Agriculture	No agriculture	Entamoeba histolytica	58	62	867	966	0.0414	0.0356	No	Yes	No	No	No			Y
Rukmanee et al	2008	Rural	Yes	Equal	Thailand	Purposive	Laboratory based test	Cross sectional	Fair	Agriculture	No agriculture	Giardia intestinalis	23	65	902	963	-0.9735	0.061	No	Yes	No	No	No			Y
Satitvipawee et al	2012	Rural	Yes	Equal	Thailand	Random	Clinical diagnosis	Cross sectional	Fair	Rubber Plantation	no rubber plantation	Malaria	60	10	186	57	0.6091	0.1396	No	Yes	No	Yes	No	Y	Y	Y
Somboon et al	1998	Rural	No data	No data	Thailand	Purposive	Laboratory based test	Cross sectional	Poor	Agriculture	No agriculture	Malaria	0	0	0	0	1.172482137	0.389205875	No	Yes	No	Yes	No	Y	Y	Y
Tan et al	1979	National level data	Yes	Majority Male	Malaysia	Purposive	Laboratory based test	Cross sectional	Poor	Agriculture	No agriculture	Leptospirosis	30	562	174	3880	0.1742	0.0411	Yes	No	No	Yes	Yes	Y	Y
Tan et al	1979	National level data	Yes	Majority Male	Malaysia	Purposive	Laboratory based test	Cross sectional	Poor	Oil Palm Plantation	no palm oil plantation	Leptospirosis	30	562	62	3992	1.2346	0.0515	Yes	No	No	Yes	Yes		Y
Tan et al	1979	National level data	Yes	Majority Male	Malaysia	Purposive	Laboratory based test	Cross sectional	Poor	Rubber Plantation	no rubber plantation	Leptospirosis	99	493	328	3726	0.8247	0.0154	Yes	No	No	Yes	Yes		Y
Tan et al	1979	National level data	Yes	Majority Male	Malaysia	Purposive	Laboratory based test	Cross sectional	Poor	Rice Paddy	no rice paddy	Leptospirosis	37	555	222	3832	0.1404	0.0336	Yes	No	No	Yes	Yes		Y
Tarafder et al	2006	Rural	Yes	Equal	Philippines	Random	Laboratory based test	Cross sectional	Fair	Agriculture	No agriculture	Schistosoma Japonicum	0	0	0	0	0.277631737	0.052893951	No	Yes	No	No	Yes	Y	Y	Y
Tay et al	2000	Rural	Yes	Majority Male	Malaysia	Purposive	Laboratory based test	Cross sectional	Fair	Agriculture	No agriculture	Orientia tsutsugamushi	226	66	399	420	1.2822	0.0245	Yes	No	No	Yes	Yes			Y
Tay et al	2000	Rural	Yes	Majority Male	Malaysia	Purposive	Laboratory based test	Cross sectional	Fair	Agriculture	No agriculture	spotted fever group	372	118	253	368	1.5229	0.0178	Yes	No	No	Yes	Yes			Y
Tay et al	2000	Rural	Yes	Majority Male	Malaysia	Purposive	Laboratory based test	Cross sectional	Fair	Agriculture	No agriculture	Rickettsia typhi	228	106	397	380	0.7221	0.019	Yes	No	No	Yes	Yes	Y	Y	Y
Tay et al	2013	Rural	Yes	Majority Female	Malaysia	Random	Laboratory based test	Cross sectional	Fair	Agriculture	No agriculture	Orientia tsutsugamushi	14	36	35	195	0.7732	0.1329	Yes	No	No	Yes	Yes			Y
Tay et al	1999	Rural	Yes	Equal	Malaysia	Purposive	Laboratory based test	Cross sectional	Fair	Rubber Plantation	no rubber plantation	Orientia tsutsugamushi	45	25	150	80	-0.0408	0.0814	Yes	No	No	Yes	Yes			Y
Tay et al	1999	Rural	Yes	Equal	Malaysia	Purposive	Laboratory based test	Cross sectional	Fair	Rubber Plantation	no rubber plantation	Rickettsia typhi	7	2	188	103	0.651	0.6579	Yes	No	No	Yes	Yes	Y	Y	Y
Tay et al	1999	Rural	Yes	Equal	Malaysia	Purposive	Laboratory based test	Cross sectional	Fair	Rubber Plantation	no rubber plantation	spotted fever group	130	42	65	63	1.0986	0.0628	Yes	No	No	Yes	Yes			Y
Thayaparan et al	2015	Rural	No	Majority Female	Malaysia	Purposive	Laboratory based test	Cross sectional	Fair	Agriculture	No agriculture	Leptospirosis	39	32	82	45	-0.4022	0.0913	Yes	No	No	Yes	Yes	Y	Y	Y
Thayaparan et al	2015	Rural	No	Majority Female	Malaysia	Purposive	Laboratory based test	Cross sectional	Fair	Livestock Farming	no livestock farming	Leptospirosis	44	27	54	73	0.7898	0.092	Yes	No	No	Yes	Yes		Y
Vallee et al	2010	Urban	No	Majority Female	Lao PDR	Random	Laboratory based test	Cross sectional	Good	Agriculture	No agriculture	Orientia tsutsugamushi	24	357	23	1567	1.5217	0.0886	Yes	No	No	Yes	Yes	Y	Y	Y
Vallee et al	2010	Urban	No	Majority Female	Lao PDR	Random	Laboratory based test	Cross sectional	Good	Agriculture	No agriculture	Rickettsia typhi	5	437	42	3411	-0.0734	0.2264	Yes	No	No	Yes	Yes			Y
Vallee et al	2010	Urban	No	Majority Female	Lao PDR	Random	Laboratory based test	Cross sectional	Good	Rice Paddy	no rice paddy	Orientia tsutsugamushi	31	362	50	1557	0.988	0.0557	Yes	No	No	Yes	Yes		Y	Y
Vallee et al	2010	Urban	No	Majority Female	Lao PDR	Random	Laboratory based test	Cross sectional	Good	Rice Paddy	No agriculture	Rickettsia typhi	9	430	72	1489	-0.8374	0.128	Yes	No	No	Yes	Yes			Y
Wattanayingcharoenchai et al	2011	Rural	Yes	Equal	Thailand	Random	Laboratory based test	Cross sectional	Fair	Agriculture	No agriculture	Opisthorchis Viverrini	737	103	2617	660	0.5903	0.013	No	Yes	No	No	Yes	Y	Y	Y
